# Supplementary material for: Inhibition of ferrochelatase impairs vascular eNOS/NO and sGC/cGMP signaling
Source: PLoS One. 2018 Jul 9;13(7):e0200307. doi: 10.1371/journal.pone.0200307 (PMC6037352; doi:10.1371/journal.pone.0200307)
Supplement: S1 Experimental Data — (XLSX) [file pone.0200307.s001.xlsx]

## Sheet: Sheet1
FECH/VDAC
	Control							NMPP
24h	0.56	0.68	1.6	0.72	1.51	0.94		0.32	1.25	1.48	0.55	0.97	2.46
72h	0.94	0.67	1.61	0.89	0.57	1.31		0.73	1.18	1.89	0.68	1.03	1.46
FECH activity
	Control																							NMPP
24-h	124.4	77.99	135	99.6	102	55.8	110	93.956	99.471	95.894	111.44	99.313	100.6	85.45	113.8	108.8	91.56	167.37	103.04	74.706	99.237	57.708		75.746	86	65.26	87.375	81.707	100
72-h	71.9	52.4	118	125	99.2	136	90.32	108.6	111.7	89.92	101.1	111.3	112.4	66.71	120.1	90.29								152	57.9	148	48.6	84.5	38.5	49.83	44.29	57.82	63.07	56.6
HEME
	Control													NMPP
24-h	2.51	2.36	1.59	2	1.92	1.39	3	2.36	1.51	2.02	1.24	2.37		3.16	1.36	1.63	1.16	1.08	2.19	3.08	1.75	2.18	1.02	0.85	0.91
72-h	3.1	2.57	1.66	1.58	0.83	1.72	3.31	2.08	1.8	1.3	1.42	0.99		2.54	1.13	0.53	1.83	1.27	0.23	1.34	1.14	1.92	0.57	1.05	1.15
Nitrite Production
24-h	Control											NMPP
Baseline	5.97	4.05	6.44	3.8	15.14	8.43	10.54	10.39	10.53	14.65		5.44	8.5	8.87	4.78	7.89	3.27	4.87	6.58	4.42	7.84
Treated with ACh	10.19	8.08	17.04	16.61	17.95	9.79	9.13	19.43	30.08	27.48		21.92	24.41	5.56	5	9.96	3.62	2.86	3.69	3.51	11.98
72-h	Control											NMPP
Baseline	8.15	27.210000*	7.79	7.52	6.91	10.38	9.68	5.3	6.24	5.66		6.83	5.52	6	4.54	1.62444	4.83429	4.99832	4.66642	6.05715	4.82123
Treated with ACH	11.52	28.1	14.94	8.47	6.56	13.27	16.96	7.61	7.94	8.17		4.38	5.35	10.81	6.68	6.48486	7.43176	7.05299	6.75448	6.98575	9.71335
24-h	Control							24-h	NMPP
ACh-8.5	0	0	0	0	0	0		ACh-8.5	0	0	0	0	0	0
ACh-8	22.5636	2.09945	4.8503	0.194805	12.3315	3.47487		ACh-8	17.8694	8.5053	-0.47368	-0.59701	13.1873	4.01581
ACh-7.5	49.6398	36.7403	8.54577	-0.45455	43.1901	22.643		ACh-7.5	29.6268	26.9624	1.52632	-0.8209	28.2946	14.2444
ACh-7	63.0508	78.232	25.0984	0.519481	70.6415	77.4978		ACh-7	44.5568	61.7936	5.63158	10.1493	53.1752	33.7126
								72-h	NMPP
								ACh-8.5	0	0	0	0	0	0	0
								ACh-8	1.25577	0.65703	6.91434	2.64924	1.51174	1.98312	2.38234
								ACh-7.5	5.3306	5.02628	22.033	9.21936	4.18141	4.09283	9.18071
								ACh-7	43.6443	27.9895	57.1207	42.3172	21.7433	21.0548	25.1017
NONOate	Control																				NMPP
-8	0	0	0	0	0	0	0	0	0	0	0	0	0	0	0	0	0	0	0		0	0	0	0	0	0	0	0	0	0	0	0	0	0	0	0	0	0	0
-7.5	0	0	0	0	0	0	0	0	0	0	0	0	0	0	0	0	0	0	0		0	0	0	0	0	0	0	0	0	0	0	0	0	0	0	0	0	0	0
-7	30	19	0	0	0	0	0	0	0	0	1	4	30	19	0	0	0	0	0		30	19	0	0	0	0	0	0	0	0	1	4	30	19	0	0	0	0	0
-6.5	47	31	0	4	0	2	0	0	0	2	15	29	47	31	7	0	0	0	6		47	31	0	4	0	2	0	0	0	2	15	29	47	31	0	0	0	0	0
-6	63	50	28	38	17	24	24	46	35	20	80	100	63	50	59	22	18	46	49		63	50	28	38	17	24	24	46	35	20	80	100	63	50	7	32	27	8	49
-5.5	70	56	76	96	76	73	89	89	113	66	107	127	70	56	107	96	73	133	99		70	56	76	96	76	73	89	89	113	66	107	127	70	56	23	137	88	54	139
-5	77	62	96	116	122	102	116	103	132	98	114	135	77	62	126	116	119	150	110		77	62	96	116	122	102	116	103	132	98	114	135	77	62	63	179	119	111	157
Isoproterenol	Control														NMPP
-9	0	0	0	0	0	0	0	0	0	0	0				0	0	0	0	0	0	0	0	0	0	0
-8.5	2	0	0	2	0	0	0	0	0	8	0				1	0	0	0	0	0	0	0	0	0	0
-8	7	5	1	7	6	2	0	0	0	16	2				4	2	2	6	4	3	0	4	1	0	1
-7.5	29	16	10	29	16	8	0	4	5	43	9				13	5	10	24	17	15	7	27	7	2	6
-7	48	40	37	48	61	23	8	12	15	62	25				21	11	42	50	40	25	30	67	15	20	20
-6.5	61	44	51	61	85	30	24	17	22	67	35				32	56	60	61	44	27	39	80	17	30	29
-6	67	44	57	67	96	33	35	20	26	69	40				38	67	73	68	45	28	43	84	18	38	33
-9	0	1	1	0	0	0	0	0	0	0	0	0	0		0	0	0	0	0	0	1	0	0	0	0	0	0	0	0
-8.5	1	2	5	1	1	0	2	0	0	0	0	0	2		0	12	10	0	0	0	2	0	1	0	0	1	3	1	3
-8	5	6	11	4	3	5	7	5	0	1	6	2	7		0	24	19	5	5	4	7	0	3	4	4	4	9	4	9
-7.5	16	10	20	7	8	14	29	16	0	10	16	8	29		5	45	43	14	12	10	14	3	6	8	10	13	29	13	29
-7	36	22	38	13	21	30	48	40	4	37	61	23	48		16	62	65	29	27	24	27	10	16	25	26	21	50	21	50
-6.5	44	30	44	19	27	37	61	44	8	51	85	30	61		26	66	72	38	38	30	31	15	22	30	31	32	62	32	62
-6	47	35	51	23	32	43	67	44	10	57	96	33	67		32	69	77	44	44	34	34	19	28	35	34	38	71	38	71
sGC	Control																					NMPP
24-h	1	1	1	1	0.96943	0.99186	0.71285	0.74304	1	1	1	1	1	1	1	1	1.53052	1.20581	0.76562	1.03422		1.17973	0.82614	0.77321	0.81791	0.98435	1.00116	0.34325	0.77574	0.72	1.78	0.92	0.81	1.13443	1.13347	0.48748	1.02008
72-h	1	1	1	1	0.84119	0.79889	0.92652	0.91932	1	1	1	1										0.9374	0.93734	1.05569	0.96676	0.8128	0.64825	0.61397	0.57936	0.79	0.63	0.85	0.75
p-VASP/T-VASP	Control											NMPP
24 h	1	1	1	1	0.96	1.03	0.99	1.11	1	0.98		0.72	1.1	0.73	0.94	1.02	1	0.78	0.85	0.42	0.67
72 h	1	1	1	1	0.98	0.92	1.06	0.67	1	1.48		1.01	0.92	0.65	0.6	0.9	0.92	0.61	0.63	0.44	1.36172
eNOS	Control																					NMPP
24-h	1	1	1	1	0.71113	1.01638	0.69955	0.50855	1	1	1	1	1	1	1	1	1.10297	0.9284	1.03922	0.96149		0.9607	0.48511	0.50699	0.46741	0.57095	0.51533	0.46786	0.50179	0.56	0.83	0.71	0.69	0.99078	0.92649	1.0967	0.95915	0.88533	0.88285	1.10501	1.23199
72-h	1	1	1	1	0.848	0.71853	0.88891	0.8782	1	1	1	1										0.52787	0.92506	0.44785	0.55657	0.54329	0.37789	0.39674	0.2921	0.58	0.64	0.88	0.63
HSP90
	Control	NMPP
	0.917673	0.953231
	0.924434	0.94257
	0.927189	0.954242
	0.961839	0.95198
	1.14229	1.12468
Bay 582627	Control								NMPP
-9	2.95943	4.7619	1.95238	1.66667	4.07843	5.86364	0.570071		5.2	3.29457	5.40323	5.82011	2.1978	6.33609	7.01422	2.7972	2.0202
-8	13.4606	14.3358	13.8095	15.7778	32.9412	19.6364	12.1615		23.8667	34.6899	9.43548	12.6984	14.1758	6.91001	13.6493	26.4336	7.54209
-7	21.4797	12.5313	25.8095	23.8889	40.7843	30.5682	34.9169		35.0667	23.062	15.6452	15.1852	19.5055	21.6942	21.6114	30.9091	24.2424
-6	28.6396	43.1078	55.2381	32.7778	72.1569	55.9091	68.9786		41.7333	37.4031	22.5806	43.3862	31.8681	45.2938	36.019	60.1399	45.7912
-5	70.6444	69.6742	80	46.1111	92.549	71.8182	86.4608		59.2	68.9922	56.2903	67.1429	63.7363	66.9421	73.9337	72.7273	68.6869
Radius-Wall Tension day1
		Control													NMPP
100		0	0	0	0	0	0	0	0	0	0	0	0		0	0	0	0	0	0	0	0	0	0
110		0.04	0	0.1	0.02	0.03	0.17	0.03	0.06	0.08	0.02	0.03	-0.22		0.02	0.03	0.06	0.03	0.03	0.06	0.04	0.03	0.03	0.05
120		0.09	0.03	0.22	0.04	0.09	0.11	0.06	0.1	0.07	0.03	0.09	-0.34		0.05	0.06	0.09	0.05	0.06	0.01	0.05	0.08	0.06	0.12
130		0.16	0.07	0.35	0.1	0.15	0.16	0.1	0.19	0.09	0.04	0.14	-0.31		0.1	0.09	0.18	0.07	0.08	0.05	0.09	0.19	0.11	0.15
140		0.25	0.13	0.55	0.15	0.22	0.31	0.13	0.29	0.13	0.05	0.21	-0.13		0.16	0.18	0.4	0.15	0.15	0.18	0.16	0.4	0.2	0.35
150		0.35	0.19	0.7	0.25	0.3	0.56	0.19	0.45	0.18	0.1	0.3	0.19		0.24	0.25	0.47	0.21	0.23	0.38	0.26	0.5	0.3	0.57
160		0.47	0.33	0.95	0.32	0.38	0.91	0.3	0.62	0.23	0.15	0.4	0.66		0.34	0.4	0.89	0.35	0.31	0.67	0.37	0.79	0.51	0.8
170		0.62	0.51	1.25	0.45	0.55	1.37	0.42	0.89	0.3	0.22	0.59	1.27		0.46	0.58	1.33	0.51	0.43	1.04	0.51	1.14	0.74	1.2
180		0.78	0.72	1.61	0.6	0.75	1.93	0.57	1.2	0.38	0.31	0.75	2.02		0.59	0.79	1.87	0.72	0.63	1.49	0.68	1.56	1.03	1.6
190		0.96	0.97	2.01	0.8	1.03	2.59	0.75	1.56	0.47	0.4	0.96	2.92		0.74	1.04	2.49	0.9	0.84	2.03	0.86	2.05	1.4	2.3
200		1.16	1.25	2.45	1.2	1.3	3.35	0.95	1.97	0.57	0.45	1.3	3.97		0.9	1.33	3.2	1.3	1.2	2.65	1.07	2.61	1.9	3.4
210		1.6	2.53	3.83	1.8	1.6	4.21	1.58	4.05	0.78	0.55	1.65	5.16		1.13	2.28	3.95	1.8	1.63	3.35	1.66	3.98	2.5	5
220		2.22	3.44	4.82	2.13	2.26	5.18	2.09	5.28	0.95	0.8	2.3	6.5		1.5	2.99	4.87	2.5	2.12	4.14	2.13	5.09	3.72	6.93
230		3.14	4.47	5.93	2.5	2.97	6.25	2.66	6.66	1.14	0.9	3	7.98		1.9	3.8	5.88	4	2.67	5	2.65	6.34	4.73	9.47
240		4	5.63	7.16	3.5	4.2	7.42	3.3	8.2	1.36	1.14	4	9.61		2.31	4.7	6.99	5	3.28	5.95	3.23	8.45	7.4	10.22
250		6	8.2	8.5	5	5.5	8.7	4.01	9.89	1.59	1.57	5.5	11.38		2.71	6.55	8.19	8.5	3.95	6.99	3.87	10	9.2	12.21
Radius-Wall Tension day3
100		0	0	0	0	0	0	0	0	0	0	0	0		0	0	0	0	0	0	0	0	0	0
110		0.03	0.06	0.03	0.02	0.04	0.03	0.02	0.1	0.04	0.01	0.02	0.03		0.05	0.03	0.02	0.04	0.05	0.04	0.03	0.03	0.37	0.03
120		0.08	0.08	0.03	0.05	0.08	0.08	0.03	0.2	0.08	0.04	0.03	0.06		0.08	0.08	0.04	0.09	0.12	0.07	0.03	0.08	0.46	0.08
130		0.15	0.16	0.05	0.09	0.15	0.13	0.07	0.35	0.09	0.07	0.06	0.08		0.16	0.11	0.05	0.18	0.21	0.17	0.04	0.16	0.56	0.13
140		0.3	0.25	0.08	0.14	0.23	0.25	0.13	0.5	0.15	0.11	0.09	0.15		0.25	0.15	0.1	0.3	0.32	0.3	0.06	0.25	0.65	0.2
150		0.47	0.35	0.19	0.2	0.32	0.33	0.2	0.87	0.25	0.16	0.12	0.26		0.35	0.23	0.16	0.32	0.4	0.45	0.19	0.36	0.75	0.35
160		0.75	0.5	0.29	0.27	0.44	0.45	0.3	1.4	0.4	0.24	0.17	0.37		0.53	0.35	0.22	0.48	0.52	0.75	0.27	0.64	0.85	0.5
170		1.07	0.75	0.42	0.35	0.66	0.55	0.47	2.1	0.7	0.34	0.21	0.49		0.85	0.55	0.36	0.67	0.8	1.3	0.37	0.45	0.15	0.8
180		1.6	1.1	0.65	0.5	0.92	0.76	0.65	3.87	0.8	0.5	0.27	0.66		1.2	0.75	0.46	0.88	1	2	0.6	0.42	0.18	1.01
190		2	1.5	0.08	1.48	1.32	1.05	0.95	6.95	1.2	0.71	0.33	0.9		1.95	1	0.59	1.12	1.3	3.5	0.85	0.55	0.23	1.23
200		3.5	2.25	1.1	1.1	2.2	1.5	1.4	9.41	1.8	0.98	0.4	1.05		3.25	1.57	0.84	1.39	1.52	6.73	1.2	0.85	0.29	2.07
210		5.5	3.76	1.6	1	2.75	2	1.91	12.24	2.5	1.29	0.47	1.45		5.5	2.23	1.05	1.88	1.8	9.03	1.79	1.31	0.36	3.51
220		9.05	7.55	2.3	1.18	3.78	2.5	2.9	15.42	4	1.73	0.5	2.26		8.96	4	1.48	2.64	2.42	11.64	2.4	1.94	0.45	5.56
230		11.53	12.51	3.2	1.64	7.3	4.33	5.4	18.96	7.05	2.33	0.74	3.51		10.7	6.51	2.07	4.16	3.5	14.57	3.49	2.73	0.52	8.22
240		14.29	13	5	2.39	13.86	6.26	7.5	22.85	8.8	3.63	0.97	5.18		13.27	8.21	2.97	7.12	5.05	17.8	6.5	3.69	0.62	11.49
250		17.33	14.9	9.3	3.43	23.49	8.6	12	27.11	10.81	5.55	1.19	7.27		16.1	10.09	4.02	9.56	7.05	21.36	10.43	4.81	0.79	15.37
	Control Day1									NMPP
HK	19.3	37	30.1	19.4	17.5	20.9	21.5	21		26	28.5	30.8	27.3	16.8	18.8	26.9
30K	10.7	45.8	29.1	13.1	16	22.1	26.1	15		21.9	31.3	33.4	25	6.1	16.6	22.7
	Control Day3									NMPP
HK	21.5	21.1	9	8	5.3	17.1	5.8	22.9		22.7	26.5	21	4.4	6.6	2.5	15.2
30K	19.7	18.2	4.1	12.7	3.5	15	4.5	13.6		24.8	19.4	15.1	3.6	8.6	1.8	7.4
DHE	Control									NMPP
24-h	119	68	67	75.6	118.83	68.396	66.758	152.1		82	98	103	106	79	70	85	65
72-h	72	90	81	100	72.003	89.968	80.797	85.8		96	86	57	76	106	120	67	95.654
